# Supplementary material for: Isoform-Specific Effects of Apolipoprotein E on Hydrogen Peroxide-Induced Apoptosis in Human Induced Pluripotent Stem Cell (iPSC)-Derived Cortical Neurons
Source: Int J Mol Sci. 2021 Oct 27;22(21):11582. doi: 10.3390/ijms222111582 (PMC8584079; doi:10.3390/ijms222111582)
Supplement: Supplementary file 1 [file ijms-22-11582-s001.zip]

Archive with 1 entries (1 files):
- ijms-1414542-supplementary.pdf
